# Supplementary material for: Revision of the phylogeny and chorology of the tribe Iphisini with the revalidation of Colobosaura kraepelini Werner, 1910 (Reptilia, Squamata, Gymnophthalmidae)
Source: Zookeys. 2017 Apr 21;(669):89–105. doi: 10.3897/zookeys.669.12245 (PMC5523374; doi:10.3897/zookeys.669.12245)
Supplement: XML Treatment for Colobosaura kraepelini [file zookeys.669.12245-treatment1.xml]

<!DOCTYPE tp:taxon-treatment
  PUBLIC "-//TaxonX//DTD Taxonomic Treatment Publishing DTD v0 20100105//EN" "tax-treatment-NSO.dtd">
<tp:taxon-treatment xmlns:tp="http://www.plazi.org/taxpub"><tp:treatment-meta><kwd-group><label>Taxon classification</label><kwd><named-content xmlns:xlink="http://www.w3.org/1999/xlink" content-type="kingdom">Animalia</named-content></kwd><kwd><named-content xmlns:xlink="http://www.w3.org/1999/xlink" content-type="order">Squamata</named-content></kwd><kwd><named-content xmlns:xlink="http://www.w3.org/1999/xlink" content-type="family">Gymnophthalmidae</named-content></kwd></kwd-group><mixed-citation publication-type="journal"><person-group><name><surname>Cacciali</surname><given-names>Pier</given-names></name><name><surname>Martínez</surname><given-names>Nicolás</given-names></name><name><surname>Köhler</surname><given-names>Gunther</given-names></name></person-group><article-title>Revision of the phylogeny and chorology of the tribe <tp:taxon-name><tp:taxon-name-part taxon-name-part-type="tribe">Iphisini</tp:taxon-name-part></tp:taxon-name> with the revalidation of <italic><tp:taxon-name><tp:taxon-name-part taxon-name-part-type="genus" reg="Colobosaura">Colobosaura</tp:taxon-name-part> <tp:taxon-name-part taxon-name-part-type="species" reg="kraepelini">kraepelini</tp:taxon-name-part></tp:taxon-name></italic> Werner, 1910 (<tp:taxon-name><tp:taxon-name-part taxon-name-part-type="class">Reptilia</tp:taxon-name-part></tp:taxon-name>, <tp:taxon-name><tp:taxon-name-part taxon-name-part-type="order">Squamata</tp:taxon-name-part></tp:taxon-name>, <tp:taxon-name><tp:taxon-name-part taxon-name-part-type="family">Gymnophthalmidae</tp:taxon-name-part></tp:taxon-name>)</article-title><source>Zookeys</source><day>21</day><month>4</month><year>2017</year><volume>2017</volume><issue>669</issue><fpage>89</fpage><lpage>105</lpage><pub-id pub-id-type="doi">10.3897/zookeys.669.12245</pub-id></mixed-citation></tp:treatment-meta><tp:nomenclature><tp:taxon-name>
            <tp:taxon-name-part taxon-name-part-type="genus" reg="Colobosaura">Colobosaura</tp:taxon-name-part>
            <tp:taxon-name-part taxon-name-part-type="species" reg="kraepelini">kraepelini</tp:taxon-name-part>
          </tp:taxon-name><tp:taxon-authority>Werner, 1910</tp:taxon-authority><tp:nomenclature-citation-list><tp:nomenclature-citation><tp:taxon-name>
                <tp:taxon-name-part taxon-name-part-type="genus" reg="Colobosaura">Colobosaura</tp:taxon-name-part> <tp:taxon-name-part taxon-name-part-type="species" reg="kraepelini">kraepelini</tp:taxon-name-part></tp:taxon-name><comment>Werner, 1910: 32 (neotype, <named-content xmlns:xlink="http://www.w3.org/1999/xlink" content-type="dwc:institutional_code" xlink:type="simple">SMF</named-content> 101370 [by present designation] (Fig. <xref ref-type="fig" rid="F3">3</xref>); type locality: 2.5 km E of Altos (<named-content xmlns:xlink="http://www.w3.org/1999/xlink" content-type="dwc:verbatimCoordinates" xlink:type="simple"><named-content content-type="geo-json" specific-use="{&#34;type&#34;:&#34;Point&#34;,&#34;coordinates&#34;:[-57.285000,-25.258800]}" id="NCID0EPAAG" xlink:type="simple">25.2588°S, 57.2850°W</named-content></named-content>, ca 280 masl), Cordillera Department, Paraguay by neotype selection). Original type locality: Puerto Max, San Pedro Department, Paraguay.</comment></tp:nomenclature-citation></tp:nomenclature-citation-list></tp:nomenclature><tp:treatment-sec sec-type="diagnosis" id="SECID0EUAAG"><title>Diagnosis.</title><p>
            <italic><tp:taxon-name><tp:taxon-name-part taxon-name-part-type="genus" reg="Colobosaura">Colobosaura</tp:taxon-name-part> <tp:taxon-name-part taxon-name-part-type="species" reg="kraepelini">kraepelini</tp:taxon-name-part></tp:taxon-name></italic> differs from the other species of the family <tp:taxon-name><tp:taxon-name-part taxon-name-part-type="family">Gymnophthalmidae</tp:taxon-name-part></tp:taxon-name> except for <italic><tp:taxon-name><tp:taxon-name-part taxon-name-part-type="genus" reg="Colobosaura">C.</tp:taxon-name-part> <tp:taxon-name-part taxon-name-part-type="species" reg="modesta">modesta</tp:taxon-name-part></tp:taxon-name></italic>, by a combination of the following characters: limbs short but well developed; Finger I vestigial, not clawed; dorsal and lateral body scales keeled; four longitudinal series of ventral scales; prefrontal present; occipital present; two pairs of chin shields. <italic><tp:taxon-name><tp:taxon-name-part taxon-name-part-type="genus" reg="Colobosaura">Colobosaura</tp:taxon-name-part> <tp:taxon-name-part taxon-name-part-type="species" reg="kraepelini">kraepelini</tp:taxon-name-part></tp:taxon-name></italic> differs from <italic><tp:taxon-name><tp:taxon-name-part taxon-name-part-type="genus" reg="Colobosaura">C.</tp:taxon-name-part> <tp:taxon-name-part taxon-name-part-type="species" reg="modesta">modesta</tp:taxon-name-part></tp:taxon-name></italic> by having two mid-central rows of immaculate scales (vs. four immaculate ventral rows in <italic><tp:taxon-name><tp:taxon-name-part taxon-name-part-type="genus" reg="Colobosaura">C.</tp:taxon-name-part> <tp:taxon-name-part taxon-name-part-type="species" reg="modesta">modesta</tp:taxon-name-part></tp:taxon-name></italic>); flanks completely dark (Fig. <xref ref-type="fig" rid="F3">3</xref>) (vs. clear mottling in that area in <italic><tp:taxon-name><tp:taxon-name-part taxon-name-part-type="genus" reg="Colobosaura">C.</tp:taxon-name-part> <tp:taxon-name-part taxon-name-part-type="species" reg="modesta">modesta</tp:taxon-name-part></tp:taxon-name></italic>, Fig. <xref ref-type="fig" rid="F4">4</xref>); and gular shields profusely suffused with dark reaching the midline (vs. dark mottling restricted to the external edge of the shields, Fig. <xref ref-type="fig" rid="F5">5</xref>).</p><fig id="F3" position="float" orientation="portrait"><label>Figure 3.</label><caption><p>Neotype of <italic><tp:taxon-name><tp:taxon-name-part taxon-name-part-type="genus" reg="Colobosaura">Colobosaura</tp:taxon-name-part> <tp:taxon-name-part taxon-name-part-type="species" reg="kraepelini">kraepelini</tp:taxon-name-part></tp:taxon-name></italic> (<named-content xmlns:xlink="http://www.w3.org/1999/xlink" content-type="dwc:institutional_code" xlink:type="simple">SMF</named-content> 101370) from the vicinity of Altos, Cordillera Department, Paraguay.</p></caption><graphic xmlns:xlink="http://www.w3.org/1999/xlink" xlink:href="zookeys-669-089-g003.jpg" position="float" orientation="portrait" xlink:type="simple" id="oo_132742.jpg"/></fig><p>
            <italic>Description of the neotype.</italic> Subadult male. Body elongated; neck not well differentiated; <abbrev xmlns:xlink="http://www.w3.org/1999/xlink" xlink:title="snout–vent length" id="ABBRID0EOEAG" xlink:type="simple">SVL</abbrev> 29 mm; tail (clipped) stump 14 mm; <abbrev xmlns:xlink="http://www.w3.org/1999/xlink" xlink:title="head length" id="ABBRID0ESEAG" xlink:type="simple">HL</abbrev> 6.55 mm; <abbrev xmlns:xlink="http://www.w3.org/1999/xlink" xlink:title="head width" id="ABBRID0EWEAG" xlink:type="simple">HW</abbrev> 4.52 mm; <abbrev xmlns:xlink="http://www.w3.org/1999/xlink" xlink:title="eye diameter" id="ABBRID0E1EAG" xlink:type="simple">ED</abbrev> 1.42 mm; <abbrev xmlns:xlink="http://www.w3.org/1999/xlink" xlink:title="ear opening" id="ABBRID0E5EAG" xlink:type="simple">EO</abbrev> (oblique) 0.66 mm. Head with juxtaposed scales, except posterior edge of interparietal and parietals imbricate with occipital and first row of nuchal scales.</p><p>Rostral broad, wider (1.81 mm) than high (0.72 mm), contacting frontonasal, nasals, and first supralabials; frontonasal heptagonal, wider (1.81 mm) than long (1.30 mm), contacting rostral, nasals, loreals, and prefrontals; prefrontals wider (1.07 mm) than long (0.70 mm) with a 0.29 mm contact line between them, and contacting frontonasal, loreals, first and second supraocular, and frontal; frontal hexagonal, longer (1.67 mm) than wide (1.11), contacting prefrontals, second supraocular, and frontoparietals; frontoparietals regular pentagonal, with a 0.67 mm mid contact line between them, and contacting frontal, second (slightly) and third (broad contact) supraoculars, parietals, and interparietal; interparietal longer (2.15 mm) than wide (1.18 mm), contacting frontoparietals, parietals, first row of nuchals, and occipital; parietals broad, wider than interparietal, contacting the interparietal, frontoparietals, third supraocular, three rows of temporals, and the first row of nuchals; occipital pentagonal and small (0.57×0.83 mm) located between the interparietal and the first and second row of nuchals; nasal elongated (0.95×0.72 mm), with nares located in the mid-lower region, contacting the rostral, frontonasal, loreals, and first supralabial; loreal curved, higher (0.67 mm) than wide (0.41 mm), in contact with nasal, frontonasal, first supraocular, first superciliary, preocular (narrowly), frenocular, and first (slightly) and second superciliaries; of which the middle one is the shortest; three supraoculars, the first smaller than the other two; three elongated superciliars, being the middle scale shorter than the first and third; eleven upper palpebrals and ten lower palpebrals surrounding the orbit; semitransparent eyelid; four elongated suboculars, second and third longer than first and fourth; seven supralabials, first contacting rostral, nasal, and loreal narrowly; second contacting loreal, frenocular, and the first subocular; third and fourth supralabials in contact with suboculars; fifth supralabial (largest) contacting third and fourth subocular, lower postocular, and lower first temporal, sixth contacting the lowermost scale of the second temporal row, and other scales in the temporal region, and seventh supralabial reaching the border of the ear opening; two postoculars, the upper (in contact with the two last upper palpebrals, third superciliary, third supraocular, and upper temporal) slightly larger than the lower (in contact with the last upper palpebral, fourth subocular, fifth supralabial, and the first row of temporals); two first temporals, the upper twice the size of the lower; three second temporals, the upper twice longer than the two lower.</p><fig id="F4" position="float" orientation="portrait"><label>Figure 4.</label><caption><p>Specimen of <italic><tp:taxon-name><tp:taxon-name-part taxon-name-part-type="genus" reg="Colobosaura">Colobosaura</tp:taxon-name-part> <tp:taxon-name-part taxon-name-part-type="species" reg="modesta">modesta</tp:taxon-name-part></tp:taxon-name></italic> showing lateral coloration patter. Image given by Paul Smith (Fauna Paraguay). Additional photographs available at <ext-link xmlns:xlink="http://www.w3.org/1999/xlink" xlink:type="simple" ext-link-type="uri" xlink:href="http://www.faunaparaguay.com/colobosauramodesta.html">http://www.faunaparaguay.com/colobosauramodesta.html</ext-link></p></caption><graphic xmlns:xlink="http://www.w3.org/1999/xlink" xlink:href="zookeys-669-089-g004.jpg" position="float" orientation="portrait" xlink:type="simple" id="oo_132743.jpg"/></fig><p>Mental broad, wider (mm) than long (mm); postmental pentagonal, wider (mm) than long (mm), in contact with mental, first and second infralabials, and first pair of chin shields; two pairs of chin shields, the second larger than the first pair, and followed by elongated and oblique scales that separate the second pair of chin shields from the scales of the gular region; seven infralabials, the first the widest, and the fifth the longest.</p><p>Nuchal region with seven rows of paired imbricate scales; lateral sides of the neck with three to four irregular series of juxtaposed scales, and two imbricate located in the lowermost portion; seven paired rows of gular scales, first two rows irregular, and homogeneously arranged in pairs from the third to the seventh row.</p><p>Dorsal scales imbricate, 21 transversal rows between axilla and groin, wider at neck level, and narrower and homogeneously arranged in longitudinal rows on trunk; lateral scales similar to dorsals in the upper flanks, becoming wider towards the ventral <!--PageBreak-->region; sternal scale triangular, flanked by large rectangular scales in the clavicular region; four longitudinal rows of ventral scales; 26 scales around midbody; scales at insertion of limbs granular, except in the ventral region; all of tail with imbricate, elongated, hexagonal, and keeled scales.</p><p>Forelimbs covered with large, imbricate and smooth scales on the dorsal and lateral surfaces, being smaller on the ventral region of the limb; carpal region covered with large imbricate scales; palmar surface covered with granular juxtaposed scales; scales on fingers from I to V: 1/1-4/5-6/6-7/7-4/4; infradigital single lamellae under fingers from I to V: 2/2-8/8-10/10-11/12-6/5; fingers clawed except vestigial finger I.</p><p>Hind limbs medium-sized, imbricate, moderately keeled scales on the dorsal surface; anterior and posterior parts of the hind limbs with large, imbricate, and smooth scales; posterior part of hind limbs covered with granular juxtaposed scales on the thigh, and smooth medium-sized imbricate scales on the shank; tarsal region covered with large imbricate scales; plantar surface covered with granular juxtaposed scales; scales on toes from I to V: 3/3-4/4-8/8-10/10-6/(toe clipped as tissue sample); infradigital single lamellae under toes from I to V: 4/4-8/7-14/12-15/17-9/(toe clipped); toes clawed.</p><fig id="F5" position="float" orientation="portrait"><label>Figure 5.</label><caption><p>Ventral view of the head showing the different coloration pattern between <italic><tp:taxon-name><tp:taxon-name-part taxon-name-part-type="genus" reg="Colobosaura">Colobosaura</tp:taxon-name-part> <tp:taxon-name-part taxon-name-part-type="species" reg="modesta">modesta</tp:taxon-name-part></tp:taxon-name></italic> (<named-content xmlns:xlink="http://www.w3.org/1999/xlink" content-type="dwc:institutional_code" xlink:type="simple">MNHNP</named-content> 8521, left) and <italic><tp:taxon-name><tp:taxon-name-part taxon-name-part-type="genus" reg="Colobosaura">C.</tp:taxon-name-part> <tp:taxon-name-part taxon-name-part-type="species" reg="kraepelini">kraepelini</tp:taxon-name-part></tp:taxon-name></italic> (<named-content xmlns:xlink="http://www.w3.org/1999/xlink" content-type="dwc:institutional_code" xlink:type="simple">MNHNP</named-content> 11726, right).</p></caption><graphic xmlns:xlink="http://www.w3.org/1999/xlink" xlink:href="zookeys-669-089-g005.jpg" position="float" orientation="portrait" xlink:type="simple" id="oo_132744.jpg"/></fig></tp:treatment-sec><tp:treatment-sec sec-type="Coloration in life of the neotype" id="SECID0EUHAG"><title>Coloration in life of the neotype.</title><p>Dorsal surface of head Olive Clay Color (85) with Vandyke Brown (282) mottling on frontal and second supraocular and posteriorly, and a diffuse Vandyke Brown (282) line edging anterior margin of frontal and second supraocular and anterior scales; lateral parts of the head homogeneous Vandyke Brown (282); supralabials with Medium Neutral Gray (298) bars in the center interleaved with Cyan White (155) in the sutures; background color of mandibular region Cyan White (155) with Medium Neutral Gray (298) blotches on infralabials (one per scale) and second pair of chin shields; iris Burnt Umber (48); dorsal scales Mikado Brown (42), anteriorly (before forelimbs level) with Vandyke Brown (282) suffusions more concentrated near the laterals, and posteriorly (after forelimbs level) with faint irregular suffusions of Warm Sepia (40), more regularly present on the scales margins; lateral sides of the neck and body Vandyke Brown (282) with irregular Mikado Brown (42) speckles and blotches after forelimbs level, grading into a reticulated Vandyke Brown (282) and Mikado Brown (42) pattern near the groin; background ventral color Cyan White (155) with intrusions of Vandyke Brown (282) on the throat, and a faint mottling of Vandyke Brown (282) on the lateral rows of ventral scales; forelimbs mostly Vandyke Brown (282), Cyan White (155) restricted to the anteroventral regions; hind limbs Mikado Brown (42) with suffusion of Vandyke Brown (282) on the scales margins, and Cyan White (155) on the ventral region of the limb; tail background color Plumbeous (295) with Brownish Olive (292) suffusions on the anterior third of the organ, and Pale Greenish White (97) paravertebral spots located every two scales; iridescent hue all along the body.</p></tp:treatment-sec><tp:treatment-sec sec-type="Coloration in preservative of the neotype" id="SECID0EZHAG"><title>Coloration in preservative of the neotype.</title><p>(After five years in 70% ethanol): The general pattern remains the same, and the background Mikado Brown (42) color also remains; the darker parts of the body (lateral sides of neck and body) turned to Sepia <!--PageBreak-->(279); tail turned to Hair Color (277) on the dorsum, with the paravertebral spots faintly visible; ventral side of the head Smoky White (261); ventral side of the body Pale Buff (1).</p></tp:treatment-sec><tp:treatment-sec sec-type="variation" id="SECID0EBIAG"><title>Variations.</title><p>
            <named-content xmlns:xlink="http://www.w3.org/1999/xlink" content-type="dwc:institutional_code" xlink:type="simple">MNHNP</named-content> 11726 agrees well in most aspects of the scalation to those observed in the neotype, with the following differences: two superciliaries; 21 transversal rows between axilla and groin; 27 scales around midbody; 11 infradigital lamellae under IV finger; 16 infradigital lamellae under IV toe. Background color of <named-content xmlns:xlink="http://www.w3.org/1999/xlink" content-type="dwc:institutional_code" xlink:type="simple">MNHNP</named-content> 11726 slightly clearer (Sayal Brown 41) than <named-content xmlns:xlink="http://www.w3.org/1999/xlink" content-type="dwc:institutional_code" xlink:type="simple">SMF</named-content> 101370, and the dark (Fuscous 283) lateral suffusions are less dense. Ventrally Pale Buff (1). The coloration pattern is the same in both specimens with some differences: <named-content xmlns:xlink="http://www.w3.org/1999/xlink" content-type="dwc:institutional_code" xlink:type="simple">MNHNP</named-content> 11726 has dark blotches also on the first pair of chinshields; posterior margin of dorsal scales strongly marked; caudal spots absent.</p></tp:treatment-sec><tp:treatment-sec sec-type="distribution" id="SECID0E2IAG"><title>Distribution and habitat.</title><p>The species is distributed in the Humid Chaco. The environment is basically a savanna composed of palms (<italic><tp:taxon-name><tp:taxon-name-part taxon-name-part-type="genus" reg="Copernicia">Copernicia</tp:taxon-name-part> <tp:taxon-name-part taxon-name-part-type="species" reg="alba">alba</tp:taxon-name-part></tp:taxon-name></italic>), native bunch grasses, and scattered islands of semideciduous temperate forest. The area is adapted to periodical floods from the Paraguay River. The locality of Puerto Max (former type locality of <italic><tp:taxon-name><tp:taxon-name-part taxon-name-part-type="genus" reg="Colobosaura">C.</tp:taxon-name-part> <tp:taxon-name-part taxon-name-part-type="species" reg="kraepelini">kraepelini</tp:taxon-name-part></tp:taxon-name></italic>) consists of a small village and cattle farm with intense anthropic pressure. The new specimens (<named-content xmlns:xlink="http://www.w3.org/1999/xlink" content-type="dwc:institutional_code" xlink:type="simple">SMF</named-content> 101370 and <named-content xmlns:xlink="http://www.w3.org/1999/xlink" content-type="dwc:institutional_code" xlink:type="simple">MNHNP</named-content> 11726) came from the vicinities of the capital city, about 280 km (airline) southwards from the original type locality, also in Humid Chaco.</p></tp:treatment-sec></tp:taxon-treatment>
